# Supplementary material for: Vegetation Changes in the Permafrost Regions of the Qinghai-Tibetan Plateau from 1982-2012: Different Responses Related to Geographical Locations and Vegetation Types in High-Altitude Areas
Source: PLoS One. 2017 Jan 9;12(1):e0169732. doi: 10.1371/journal.pone.0169732 (PMC5222499; doi:10.1371/journal.pone.0169732)
Supplement: S1 Dataset — (ZIP) [file pone.0169732.s003.zip]

Archive with 1 entries (1 files):
- S1 Dataset. NDVI, SPEI and climate data for Fig 2 and 3.txt
